# Supplementary material for: Gene‐based and pathway‐based testing for rare‐variant association in affected sib pairs
Source: Genet Epidemiol. 2020 Apr 1;44(4):368–81. doi: 10.1002/gepi.22291 (PMC7318298; doi:10.1002/gepi.22291)
Supplement: Supplementary file 2 — Supporting information [file GEPI-44-368-s002.txt]

###############    Data    ################

# Due to upload restrictions on the journal website (i.e., does not accept CSV files), we include the data in this self-contained file.
# Normally these data would be read in from three different external files (see main program on how to do this).
# Note: if you encounter problems sourcing this file in R, copy and paste all the text into a .txt file and try again.

sib.pairs = data.frame(
  stringsAsFactors = FALSE,
             Sib.1 = c("F1.S1","F1.S1","F1.S2",
                       "F2.S1","F3.S1","F4.S1","F5.S1","F6.S1","F7.S1","F8.S1",
                       "F9.S1","F10.S1"),
             Sib.2 = c("F1.S2","F1.S3","F1.S3",
                       "F2.S2","F3.S2","F4.S2","F5.S2","F6.S2","F7.S2","F8.S2",
                       "F9.S2","F10.S2")
)


ibd.per.locus = data.frame(
    F1.S1xF1.S2 = c(2L,1L,1L,1L,1L,1L,1L,1L,1L,
                    1L,1L,1L,1L,1L,1L,1L,1L,1L,1L,1L,1L,1L,1L,1L,
                    1L,1L,1L,1L,1L,1L,1L,1L,1L,1L,2L,1L,1L,1L,1L,
                    1L,1L,1L,1L,1L,1L,1L,1L,1L,1L,1L,1L,1L,1L,1L,
                    1L,1L,1L,1L,1L,1L,1L,2L,2L,2L,2L,2L,2L,2L,2L,
                    1L,1L,1L,1L,1L,1L,1L,1L,1L),
    F1.S1xF1.S3 = c(1L,0L,0L,0L,0L,0L,0L,0L,0L,
                    0L,0L,0L,0L,0L,0L,0L,0L,0L,0L,0L,0L,0L,0L,0L,
                    0L,0L,0L,0L,0L,0L,0L,0L,0L,0L,0L,0L,0L,0L,0L,
                    0L,0L,0L,0L,0L,0L,0L,0L,0L,0L,0L,0L,0L,0L,0L,
                    0L,0L,0L,0L,0L,0L,0L,1L,1L,1L,1L,1L,1L,1L,1L,
                    0L,0L,0L,0L,0L,0L,0L,0L,0L),
    F1.S2xF1.S3 = c(1L,1L,1L,1L,1L,1L,1L,1L,1L,
                    1L,1L,1L,1L,1L,1L,1L,1L,1L,1L,1L,1L,1L,1L,1L,
                    1L,1L,1L,1L,1L,1L,1L,1L,1L,1L,0L,1L,1L,1L,1L,
                    1L,1L,1L,1L,1L,1L,1L,1L,1L,1L,1L,1L,1L,1L,1L,
                    1L,1L,1L,1L,1L,1L,1L,1L,1L,1L,1L,1L,1L,1L,1L,
                    1L,1L,1L,1L,1L,1L,1L,1L,1L),
    F2.S1xF2.S2 = c(2L,2L,2L,2L,2L,2L,2L,2L,2L,
                    2L,2L,2L,2L,2L,2L,2L,2L,2L,2L,2L,2L,2L,2L,2L,
                    2L,2L,2L,2L,2L,2L,2L,2L,2L,2L,2L,2L,2L,2L,2L,
                    2L,2L,2L,2L,2L,2L,2L,2L,2L,2L,2L,2L,2L,2L,2L,
                    2L,2L,2L,2L,2L,2L,2L,2L,2L,2L,2L,2L,2L,2L,2L,
                    2L,2L,2L,2L,2L,2L,2L,2L,2L),
    F3.S1xF3.S2 = c(1L,1L,1L,1L,1L,1L,1L,1L,1L,
                    1L,1L,1L,1L,1L,1L,1L,1L,1L,1L,1L,1L,1L,1L,1L,
                    1L,1L,1L,1L,1L,1L,1L,1L,1L,1L,1L,1L,1L,1L,1L,
                    1L,1L,1L,1L,1L,1L,1L,1L,1L,1L,1L,1L,1L,1L,1L,
                    1L,1L,1L,1L,1L,1L,1L,1L,1L,1L,1L,1L,1L,1L,1L,
                    1L,1L,1L,1L,1L,1L,1L,1L,1L),
    F4.S1xF4.S2 = c(2L,2L,2L,2L,2L,2L,2L,2L,2L,
                    2L,2L,2L,2L,2L,2L,2L,2L,2L,2L,2L,2L,2L,2L,2L,
                    2L,2L,2L,2L,2L,2L,2L,2L,2L,2L,2L,2L,2L,2L,2L,
                    2L,2L,2L,2L,2L,2L,2L,2L,2L,2L,2L,2L,2L,2L,2L,
                    2L,2L,2L,2L,2L,2L,2L,2L,2L,2L,2L,2L,2L,2L,2L,
                    2L,2L,2L,2L,2L,2L,2L,2L,2L),
    F5.S1xF5.S2 = c(1L,0L,0L,0L,0L,0L,0L,0L,0L,
                    0L,0L,0L,0L,0L,0L,0L,0L,0L,0L,0L,0L,0L,0L,0L,
                    0L,0L,0L,0L,0L,0L,0L,0L,0L,0L,1L,0L,0L,0L,0L,
                    0L,0L,0L,0L,0L,0L,0L,0L,0L,0L,0L,0L,0L,0L,0L,
                    0L,0L,0L,0L,0L,0L,0L,1L,1L,1L,1L,1L,1L,1L,1L,
                    0L,0L,0L,0L,0L,0L,0L,0L,0L),
    F6.S1xF6.S2 = c(1L,1L,1L,1L,1L,1L,1L,1L,1L,
                    1L,1L,1L,1L,1L,1L,1L,1L,1L,1L,1L,1L,1L,1L,1L,
                    1L,1L,1L,1L,1L,1L,1L,1L,1L,1L,1L,1L,1L,1L,1L,
                    1L,1L,1L,1L,1L,1L,1L,1L,1L,1L,1L,1L,1L,1L,1L,
                    1L,1L,1L,1L,1L,1L,1L,1L,1L,1L,1L,1L,1L,1L,1L,
                    1L,1L,1L,1L,1L,1L,1L,1L,1L),
    F7.S1xF7.S2 = c(1L,1L,1L,1L,1L,1L,1L,1L,1L,
                    1L,1L,1L,1L,1L,1L,1L,1L,1L,1L,1L,1L,1L,1L,1L,
                    1L,1L,1L,1L,1L,1L,1L,1L,1L,1L,1L,1L,1L,1L,1L,
                    1L,1L,1L,1L,1L,1L,1L,1L,1L,1L,1L,1L,1L,1L,1L,
                    1L,1L,1L,1L,1L,1L,1L,1L,1L,1L,1L,1L,1L,1L,1L,
                    1L,1L,1L,1L,1L,1L,1L,1L,1L),
    F8.S1xF8.S2 = c(0L,0L,0L,0L,0L,0L,0L,0L,0L,
                    0L,0L,0L,0L,0L,0L,0L,0L,0L,0L,0L,0L,0L,0L,0L,
                    0L,0L,0L,0L,0L,0L,0L,0L,0L,0L,0L,0L,0L,0L,0L,
                    0L,0L,0L,0L,0L,0L,0L,0L,0L,0L,0L,0L,0L,0L,0L,
                    0L,0L,0L,0L,0L,0L,0L,0L,0L,0L,0L,0L,0L,0L,0L,
                    0L,0L,0L,0L,0L,0L,0L,0L,0L),
    F9.S1xF9.S2 = c(1L,1L,1L,1L,1L,1L,1L,1L,1L,
                    1L,1L,1L,1L,1L,1L,1L,1L,1L,1L,1L,1L,1L,1L,1L,
                    1L,1L,1L,1L,1L,1L,1L,1L,1L,1L,1L,1L,1L,1L,1L,
                    1L,1L,1L,1L,1L,1L,1L,1L,1L,1L,1L,1L,1L,1L,1L,
                    1L,1L,1L,1L,1L,1L,1L,1L,1L,1L,1L,1L,1L,1L,1L,
                    1L,1L,1L,1L,1L,1L,1L,1L,1L),
  F10.S1xF10.S2 = c(2L,2L,2L,2L,2L,2L,2L,2L,2L,
                    2L,2L,2L,2L,2L,2L,2L,2L,2L,2L,2L,2L,2L,2L,2L,
                    2L,2L,2L,2L,2L,2L,2L,2L,2L,2L,2L,2L,2L,2L,2L,
                    2L,2L,2L,2L,2L,2L,2L,2L,2L,2L,2L,2L,2L,2L,2L,
                    2L,2L,2L,2L,2L,2L,2L,2L,2L,2L,2L,2L,2L,2L,2L,
                    2L,2L,2L,2L,2L,2L,2L,2L,2L)
)


genetic.data = data.frame(
       CHROM = c(1L,1L,1L,1L,1L,1L,1L,1L,1L,1L,1L,
                 1L,1L,1L,1L,1L,1L,1L,1L,1L,1L,1L,1L,1L,1L,1L,1L,
                 1L,1L,1L,1L,1L,1L,1L,1L,1L,1L,1L,1L,1L,1L,1L,
                 1L,1L,1L,1L,1L,1L,1L,1L,1L,1L,1L,1L,1L,1L,1L,1L,
                 1L,1L,1L,1L,1L,1L,1L,1L,1L,1L,1L,1L,1L,1L,1L,1L,
                 1L,1L,1L,1L),
   VariantID = c(879614L,1599974L,1635439L,1647722L,
                 1647725L,1647726L,1647729L,1647730L,1647745L,1647753L,
                 1647778L,1647814L,1647871L,1647893L,1647968L,1647971L,1647983L,
                 1647990L,1648002L,1650787L,1650797L,1650801L,1650832L,
                 1650920L,1650938L,1650942L,1650960L,1650967L,1823982L,
                 1854765L,1857427L,1861581L,1861821L,1878377L,2116510L,1635439L,
                 1647722L,1647725L,1647726L,1647729L,1647730L,1647745L,
                 1647753L,1647778L,1647814L,1647871L,1647893L,1647968L,
                 1647971L,1647983L,1647990L,1648002L,1650787L,1650797L,1650801L,
                 1650832L,1650920L,1650938L,1650942L,1650960L,1650967L,
                 883539L,883625L,884091L,887651L,889401L,892727L,894013L,
                 894357L,1571829L,1571888L,1572392L,1588670L,1588717L,
                 1588744L,1588747L,1720670L,1849949L),
       F1.S1 = c(0L,0L,0L,0L,0L,0L,0L,0L,0L,0L,0L,
                 0L,0L,0L,0L,0L,0L,0L,0L,0L,0L,0L,0L,0L,0L,0L,0L,
                 0L,0L,0L,0L,0L,0L,0L,0L,0L,0L,0L,0L,0L,1L,0L,
                 0L,0L,0L,0L,0L,0L,0L,0L,0L,0L,0L,0L,0L,0L,0L,0L,
                 0L,0L,0L,0L,0L,0L,0L,0L,0L,0L,0L,1L,0L,0L,0L,0L,
                 0L,0L,0L,0L),
       F1.S2 = c(0L,0L,0L,0L,0L,0L,0L,0L,0L,0L,0L,
                 0L,0L,0L,0L,0L,0L,0L,0L,0L,1L,0L,0L,0L,0L,0L,0L,
                 0L,0L,0L,0L,0L,0L,0L,0L,0L,0L,0L,0L,0L,1L,0L,
                 0L,0L,0L,0L,0L,0L,0L,0L,0L,0L,0L,0L,0L,0L,0L,0L,
                 0L,0L,0L,0L,0L,0L,0L,0L,0L,0L,0L,0L,0L,0L,0L,0L,
                 0L,0L,0L,0L),
       F1.S3 = c(0L,0L,0L,0L,0L,0L,1L,0L,0L,0L,0L,
                 0L,0L,0L,0L,0L,0L,0L,0L,0L,1L,0L,0L,0L,0L,0L,0L,
                 0L,0L,0L,0L,0L,0L,0L,0L,0L,0L,0L,0L,0L,1L,0L,
                 0L,0L,0L,0L,0L,0L,0L,0L,0L,0L,0L,0L,0L,0L,0L,0L,
                 0L,0L,0L,0L,0L,0L,0L,0L,0L,0L,0L,0L,0L,0L,0L,0L,
                 0L,0L,0L,0L),
       F2.S1 = c(0L,0L,0L,0L,0L,0L,0L,0L,0L,0L,0L,
                 0L,0L,0L,0L,0L,0L,0L,0L,0L,0L,0L,0L,0L,0L,0L,0L,
                 0L,1L,0L,0L,0L,0L,0L,0L,0L,0L,0L,0L,0L,0L,0L,
                 0L,0L,0L,0L,0L,0L,0L,0L,0L,0L,0L,0L,0L,0L,0L,0L,
                 0L,0L,0L,0L,0L,0L,0L,0L,0L,0L,0L,0L,0L,0L,0L,0L,
                 0L,0L,0L,0L),
       F2.S2 = c(0L,0L,0L,0L,0L,0L,0L,0L,0L,0L,0L,
                 0L,0L,0L,0L,0L,0L,0L,0L,0L,0L,1L,0L,0L,0L,0L,0L,
                 0L,0L,0L,0L,0L,0L,0L,0L,0L,0L,0L,0L,0L,0L,0L,
                 0L,0L,0L,0L,0L,0L,0L,0L,0L,0L,0L,0L,0L,0L,1L,0L,
                 0L,0L,0L,0L,0L,0L,0L,0L,0L,0L,0L,0L,0L,0L,0L,0L,
                 0L,0L,0L,0L),
       F3.S1 = c(0L,0L,1L,0L,0L,0L,0L,0L,0L,0L,0L,
                 0L,0L,0L,0L,0L,0L,0L,0L,0L,0L,0L,0L,0L,2L,0L,0L,
                 0L,0L,0L,0L,0L,0L,0L,0L,1L,0L,0L,0L,0L,0L,0L,
                 0L,0L,0L,0L,0L,0L,0L,0L,0L,0L,0L,0L,0L,0L,0L,0L,
                 0L,0L,0L,0L,0L,0L,0L,0L,0L,1L,0L,0L,0L,0L,0L,0L,
                 0L,0L,0L,0L),
       F3.S2 = c(0L,0L,1L,0L,0L,0L,0L,0L,0L,0L,0L,
                 0L,0L,0L,0L,0L,0L,0L,0L,0L,0L,0L,0L,0L,0L,0L,0L,
                 0L,0L,0L,0L,0L,0L,0L,0L,0L,0L,0L,0L,0L,0L,0L,
                 0L,0L,0L,0L,0L,0L,0L,0L,0L,0L,0L,0L,0L,0L,0L,0L,
                 0L,0L,0L,0L,0L,0L,0L,0L,0L,1L,0L,0L,0L,0L,0L,0L,
                 0L,0L,0L,0L),
       F4.S1 = c(0L,0L,0L,0L,0L,0L,0L,0L,0L,0L,0L,
                 0L,0L,1L,0L,0L,0L,0L,0L,0L,0L,0L,0L,0L,0L,0L,0L,
                 0L,0L,0L,0L,0L,0L,0L,0L,0L,0L,0L,0L,0L,0L,0L,
                 0L,0L,0L,0L,0L,0L,0L,0L,0L,0L,1L,0L,0L,0L,0L,0L,
                 0L,0L,0L,0L,0L,0L,0L,0L,0L,0L,0L,0L,0L,0L,0L,0L,
                 0L,0L,0L,0L),
       F4.S2 = c(0L,0L,0L,0L,0L,0L,0L,0L,0L,0L,0L,
                 0L,0L,1L,0L,0L,0L,0L,0L,0L,0L,0L,0L,0L,0L,0L,0L,
                 0L,0L,0L,0L,0L,0L,0L,0L,0L,0L,0L,0L,0L,0L,0L,
                 0L,0L,0L,0L,0L,0L,0L,0L,0L,0L,1L,0L,0L,0L,0L,0L,
                 0L,0L,0L,0L,0L,0L,0L,0L,0L,0L,0L,0L,0L,0L,0L,0L,
                 0L,0L,0L,0L),
       F5.S1 = c(0L,0L,0L,0L,0L,0L,0L,0L,0L,0L,0L,
                 0L,0L,0L,0L,1L,0L,0L,0L,0L,0L,0L,0L,0L,0L,0L,0L,
                 0L,0L,0L,0L,0L,0L,0L,0L,0L,0L,0L,0L,0L,0L,0L,
                 0L,0L,0L,0L,0L,0L,0L,0L,0L,0L,1L,0L,0L,0L,0L,0L,
                 0L,0L,0L,0L,0L,0L,0L,0L,0L,0L,0L,0L,0L,0L,0L,0L,
                 0L,0L,0L,0L),
       F5.S2 = c(0L,0L,0L,0L,0L,0L,0L,0L,0L,0L,0L,
                 0L,0L,0L,0L,0L,0L,0L,0L,0L,0L,0L,0L,0L,0L,0L,0L,
                 0L,0L,0L,0L,0L,0L,0L,0L,0L,0L,0L,0L,0L,0L,0L,
                 0L,0L,0L,0L,0L,0L,0L,0L,0L,0L,0L,0L,0L,0L,0L,0L,
                 0L,0L,0L,0L,0L,0L,0L,0L,0L,0L,0L,0L,0L,0L,0L,0L,
                 0L,0L,0L,0L),
       F6.S1 = c(0L,0L,0L,0L,0L,0L,0L,0L,0L,0L,0L,
                 0L,0L,0L,0L,0L,0L,0L,0L,0L,0L,0L,0L,0L,0L,0L,0L,
                 0L,0L,0L,0L,0L,0L,0L,0L,0L,0L,0L,0L,0L,0L,0L,
                 0L,0L,0L,0L,0L,0L,0L,0L,0L,0L,0L,0L,0L,0L,0L,0L,
                 0L,0L,0L,0L,0L,0L,0L,0L,0L,0L,0L,0L,0L,0L,0L,0L,
                 0L,0L,0L,0L),
       F6.S2 = c(0L,0L,0L,0L,0L,0L,0L,0L,0L,0L,0L,
                 0L,0L,0L,0L,0L,0L,0L,0L,0L,0L,0L,0L,0L,0L,0L,0L,
                 0L,0L,0L,0L,0L,0L,0L,0L,0L,0L,0L,0L,0L,0L,0L,
                 0L,0L,0L,0L,0L,0L,0L,0L,0L,0L,0L,0L,0L,0L,0L,0L,
                 0L,0L,0L,0L,0L,0L,0L,0L,0L,0L,1L,0L,0L,0L,0L,0L,
                 0L,0L,0L,0L),
       F7.S1 = c(0L,0L,0L,0L,1L,0L,0L,0L,0L,0L,0L,
                 0L,0L,0L,0L,0L,0L,0L,0L,0L,0L,0L,0L,0L,0L,0L,0L,
                 0L,0L,0L,0L,0L,0L,0L,0L,0L,0L,0L,0L,0L,0L,0L,
                 0L,0L,0L,0L,0L,0L,0L,0L,0L,0L,0L,0L,0L,0L,0L,0L,
                 0L,0L,0L,0L,0L,0L,0L,0L,0L,0L,0L,0L,0L,0L,0L,0L,
                 0L,1L,0L,0L),
       F7.S2 = c(0L,0L,0L,0L,0L,0L,0L,0L,0L,0L,0L,
                 0L,0L,0L,0L,0L,0L,0L,0L,0L,0L,0L,0L,0L,0L,0L,0L,
                 0L,0L,0L,0L,0L,0L,0L,0L,0L,0L,0L,0L,0L,0L,0L,
                 0L,0L,0L,0L,0L,0L,0L,0L,0L,0L,0L,0L,0L,0L,0L,0L,
                 0L,0L,0L,0L,0L,0L,0L,0L,0L,0L,0L,0L,0L,0L,0L,0L,
                 0L,1L,0L,0L),
       F8.S1 = c(0L,0L,0L,0L,0L,0L,0L,0L,0L,0L,0L,
                 0L,0L,0L,0L,0L,0L,0L,0L,0L,0L,0L,0L,0L,0L,0L,0L,
                 0L,0L,0L,0L,0L,0L,0L,0L,0L,0L,0L,0L,0L,1L,0L,
                 0L,0L,0L,0L,0L,0L,0L,0L,0L,0L,0L,0L,0L,0L,0L,0L,
                 0L,0L,0L,0L,0L,0L,0L,0L,0L,0L,0L,0L,0L,0L,0L,0L,
                 0L,0L,0L,0L),
       F8.S2 = c(0L,1L,0L,0L,0L,0L,0L,0L,0L,0L,0L,
                 0L,0L,0L,0L,0L,0L,0L,0L,0L,0L,0L,0L,0L,0L,0L,0L,
                 0L,0L,0L,0L,0L,0L,0L,0L,0L,0L,0L,0L,0L,0L,0L,
                 0L,0L,0L,0L,0L,0L,0L,0L,0L,0L,0L,0L,0L,0L,0L,0L,
                 0L,0L,0L,0L,0L,0L,0L,0L,0L,0L,0L,0L,0L,0L,0L,0L,
                 0L,0L,0L,0L),
       F9.S1 = c(0L,0L,0L,0L,0L,0L,0L,0L,0L,0L,1L,
                 0L,0L,0L,0L,0L,0L,0L,0L,0L,0L,0L,0L,0L,1L,0L,0L,
                 0L,0L,0L,0L,0L,0L,0L,0L,0L,0L,0L,0L,0L,0L,0L,
                 0L,0L,0L,0L,0L,0L,0L,0L,0L,0L,0L,0L,0L,0L,0L,0L,
                 0L,0L,0L,1L,0L,0L,0L,0L,0L,0L,1L,0L,0L,0L,0L,0L,
                 0L,0L,0L,0L),
       F9.S2 = c(0L,0L,0L,0L,0L,0L,0L,0L,0L,0L,0L,
                 0L,0L,0L,0L,0L,0L,0L,0L,0L,0L,0L,0L,0L,0L,0L,0L,
                 0L,0L,0L,0L,0L,0L,0L,0L,0L,0L,0L,0L,1L,0L,0L,
                 0L,0L,0L,0L,0L,0L,0L,0L,0L,0L,0L,0L,0L,0L,0L,0L,
                 0L,0L,0L,1L,0L,0L,0L,0L,0L,0L,1L,0L,0L,0L,0L,0L,
                 0L,0L,0L,0L),
      F10.S1 = c(0L,0L,0L,0L,0L,0L,0L,0L,0L,0L,0L,
                 1L,0L,0L,0L,0L,0L,0L,0L,0L,1L,0L,0L,0L,0L,0L,0L,
                 0L,0L,0L,0L,0L,0L,0L,0L,0L,0L,0L,0L,0L,0L,0L,
                 0L,0L,0L,0L,0L,0L,0L,0L,0L,0L,0L,0L,0L,0L,0L,0L,
                 0L,0L,0L,0L,0L,0L,0L,0L,0L,0L,0L,0L,0L,0L,0L,0L,
                 0L,0L,0L,0L),
      F10.S2 = c(0L,0L,0L,0L,0L,0L,0L,0L,0L,0L,0L,
                 0L,0L,0L,0L,0L,0L,0L,1L,0L,1L,0L,0L,0L,0L,0L,0L,
                 0L,0L,0L,0L,0L,0L,0L,0L,0L,0L,0L,0L,0L,0L,0L,
                 0L,0L,0L,0L,0L,0L,0L,0L,0L,0L,0L,0L,0L,0L,0L,0L,
                 0L,0L,0L,0L,0L,0L,0L,0L,0L,0L,0L,0L,0L,0L,0L,0L,
                 0L,0L,0L,0L),
      F11.S1 = c(0L,0L,0L,0L,0L,0L,0L,0L,0L,0L,0L,
                 0L,0L,0L,0L,0L,0L,0L,0L,0L,0L,0L,0L,0L,0L,0L,0L,
                 0L,0L,0L,0L,0L,0L,0L,0L,0L,0L,0L,0L,0L,0L,0L,
                 0L,0L,0L,0L,0L,0L,0L,0L,0L,0L,0L,0L,0L,0L,0L,0L,
                 0L,0L,0L,0L,0L,0L,0L,0L,0L,0L,0L,0L,0L,0L,0L,0L,
                 0L,0L,0L,0L),
      F12.S1 = c(0L,0L,0L,0L,0L,0L,0L,0L,0L,0L,0L,
                 0L,0L,0L,0L,0L,0L,0L,0L,0L,0L,0L,0L,0L,0L,0L,0L,
                 0L,0L,0L,0L,0L,0L,0L,0L,0L,0L,0L,0L,0L,0L,0L,
                 0L,0L,0L,0L,0L,0L,0L,0L,0L,0L,0L,0L,0L,0L,0L,0L,
                 0L,1L,0L,0L,0L,0L,0L,0L,0L,0L,0L,0L,0L,0L,0L,0L,
                 0L,0L,1L,0L),
        Gene = c(1277L,323L,322L,322L,322L,322L,322L,
                 322L,322L,322L,322L,322L,322L,322L,322L,322L,322L,
                 322L,322L,322L,322L,322L,322L,322L,322L,322L,322L,322L,
                 668L,1758L,1758L,1758L,1758L,1758L,222L,323L,323L,323L,
                 323L,323L,323L,323L,323L,323L,323L,323L,323L,323L,
                 323L,323L,323L,323L,323L,323L,323L,323L,323L,323L,323L,
                 323L,323L,1277L,1277L,1277L,1277L,1277L,1277L,1277L,
                 1277L,323L,323L,323L,323L,323L,323L,323L,668L,1758L)
)

####################################


# Function to implement the allelic parity test.
# Inputs:
#	genetic.data  = a matrix of genetic data holding one rare variant per row, with columns:
#		CHROM		- the chromosome #
#		VariantID	- a unique variant identifier
#		Sib ID		- genetic data for one individual, in the format: Family #, Sibling #, e.g. "F23.S2" - second sibling in family #23.
#		Gene		- a numerical gene identifier.
#	
#	sib.pairs     = a matrix with two columns giving one sib pair per row, with each entry in the format Sib ID above. Should only include affected individuals.
#
#	ibd.per.locus = a matrix giving IBD sharing state per sib pair (column), for each locus (row). Column names are in the format Sib ID 1 x Sib ID 2, e.g. "F7.S1xF7.S2". Note that 
#			the order of the columns should follow the rows of sib.pairs exactly, and the number of rows should match the number of variants in genetic.data.
#
#	geneIDsToTest = a single value of a vector of numerical gene identifiers. If a vector is used, it will test the pathway formed by those genes.
#
#	sum.mu	      = for each component in geneIDsToTest, the sum of RV MAFs for that component (i.e., gene).
#
# 	sumsq.mu      = similar to sum.mu, the sum of squared MAFs (over RVs in component), for each component (i.e., gene). If length of sum.mu and sumsq.mu does not match the number of genes to test, 
#			the function will throw an error.
#
#	empirical     = a logical flag. If TRUE, use the empirical version of the test, which does not require the inputs sum.mu and sumsq.mu.
#
#	two.sided     = a logical flag. If TRUE, perform a two-sided test. If FALSE (the default) do a one-sided test.
#
# Outputs:
#	A vector with components (T.ap, pval.ap) for the required test settings.


ap.test <- function(genetic.data, sib.pairs, ibd.per.locus, geneIDsToTest, sum.mu, sumsq.mu, empirical=F, two.sided=F){

  pwy = geneIDsToTest
  err = F		# Error messages.

  if (length(pwy) > 1){		pathway = T	
  }else{			pathway = F	}

  # Trim genetic data & IBD inputs to testing region.
  genotype.rare = genetic.data[genetic.data[,'Gene'] %in% pwy, ]
  z.per.locus = ibd.per.locus[genetic.data[,'Gene'] %in% pwy, ]


  # Error checking
  if (length(pwy) != length(sum.mu)){	err = T; err.msg = "Error: Length of sum.mu does not match length of pathway."		}
  if (length(sumsq.mu) != length(sum.mu)){	err = T; err.msg = "Error: Length of sumsq.mu does not match length of sum.mu."	}
  


  ##  Counting and printing allele counts for the tests.

  count.per.locus = matrix(NA, nrow = length(genotype.rare[,1]), ncol=length(sib.pairs[,1]))		# allele count for each locus in genotype.rare (row), for each sibpair (col) 

  for (j in 1:length(sib.pairs[,1])){ 	# for each sister pair j, compute q_j
	count.per.locus[,j] = genotype.rare[,toString(sib.pairs[j,1])] + genotype.rare[,toString(sib.pairs[j,2])]			
  }

  R = length(genotype.rare[,1])		
  N = length(sib.pairs[,1])


  Si = rep(0,N) 	# cumulated singles across the gene.
  Di = rep(0,N)		# ... and doubles.
  for (j in 1:N){ 	# for each sister pair j
	Si[j] = sum(count.per.locus[,j] == 1)
	Di[j] = sum(count.per.locus[,j] == 2)

  }
	
  k.hat = ( var(Si) + var(Di) )/(3*sum.mu - 19/2*sumsq.mu) 

  if (pathway){
 	Sqi = matrix(0, nrow=length(pwy), ncol=N)		# count of single alleles for each gene in the pwy (row) for each sibpair (col)
 	Dqi = Sqi						# count of double alleles for same
	Zqi = Sqi						# Z for each gene in the pwy (row) for each sibpair (col)

	T.w.mat = matrix(NA, nrow=length(pwy), ncol=N)		# contribution matrix for weighted version ap test
	T.w.vec = rep(NA, length(pwy))

	for (q in 1:length(pwy)){
		snps.in.curr = genotype.rare[,'Gene'] == pwy[q]	# index of snps in current gene.	

		Zqi[q,] = colMeans(z.per.locus[snps.in.curr,, drop=F])

 		for (j in 1:N){ 	# for each sister pair j
			Sqi[q,j] = sum(count.per.locus[snps.in.curr,j] == 1)
			Dqi[q,j] = sum(count.per.locus[snps.in.curr,j] == 2)
 		}
	}
	# Compute k.hat for pathway:
	k.hat = sum( apply(Sqi, 1, var) + apply(Dqi, 1, var) )/(3*sum(sum.mu) - 19/2*sum(sumsq.mu)) 


	for (q in 1:length(pwy)){
		n1 = sum(Zqi[q,]==1)
		n2 = sum(Zqi[q,]==2)
		T.w.vec[q] = ( sum(Dqi[q, Zqi[q,]==1]) - (sum.mu[q]-sumsq.mu[q])*n1 )/sqrt(k.hat*(sum.mu[q]-2*sumsq.mu[q])) + ( sum(Dqi[q, Zqi[q,]==2]) - 2*(sum.mu[q]-sumsq.mu[q])*n2 )/sqrt(k.hat*(2*sum.mu[q]-6*sumsq.mu[q]))	
 	}										# Note: T/T=1, and F/F=NaN

	T.w = sum(1/sqrt(sum(Zqi > 0, na.rm=T))*T.w.vec, na.rm=T)

	T.emp = (2*mean(Di) - mean(Si))/ sqrt(1/N*sum( apply(Sqi, 1, var) + apply(Dqi, 1, var) )*( 2 + 4/3*sum(count.per.locus)/N ))
  } else {
 	Zi = colMeans(z.per.locus)
	n1 = sum(Zi==1)
	n2 = sum(Zi==2)

	T.w = ( sum(Di[Zi==1]) - (sum.mu-sumsq.mu)*n1 )/sqrt(k.hat*(sum.mu-2*sumsq.mu)) + ( sum(Di[Zi==2]) - 2*(sum.mu-sumsq.mu)*n2 )/sqrt(k.hat*(2*sum.mu-6*sumsq.mu))

 	T.w = 1/sqrt(n1 + n2)*T.w	
  }

  if (empirical){
 	if (pathway){
		#  T.emp was computed before.
 	} else {
		T.emp = (2*mean(Di) - mean(Si))/ sqrt( 1/N*(var(Si) + var(Di))*(2 + 4/3*sum(count.per.locus)/N) )
	}
	T.ap = T.emp
  } else {
	T.ap = T.w
  } 

  # Compute p-value
  if (pathway){
  	pval.ap = pnorm(T.ap, lower.tail=F)
	if (two.sided){		pval.ap = 2*pnorm(abs(T.ap), lower.tail=F)	}
  } else {
	pval.ap = pt(T.ap, df=2*N-2, lower.tail=F)
	if (two.sided){		pval.ap = 2*pt(abs(T.ap), df=2*N-2, lower.tail=F)	}
  }
  pval.ap[abs(T.w)==Inf & sum(Si+Di)==0] = 1		# only set pval=1 if no singles or doubles exist at that gene/region

  if (!err){	 return(c(T.ap, pval.ap))	
  } else   {	 return(err.msg)		}
}


#########################################  Main  ###################################################


## To generate/ read in the .csv files, set external.files = T.

external.files = F

if (external.files){
	write.csv(sib.pairs,"SibPairDefinitions.csv", row.names=F)
	write.csv(ibd.per.locus,"IBDperSibPair.csv", row.names=F)
	write.csv(genetic.data,"genotype.csv", row.names=F)

	# Please use the format of the CSV files above to input your data. Then read in your CSV files 
	# into the 3 data matrices. Using the same files as an example:
	sib.pairs = read.csv("SibPairDefinitions.csv", header=T, stringsAsFactors = F)
	ibd.per.locus = read.csv("IBDperSibPair.csv", header=T)
	genetic.data = read.csv("genotype.csv", header=T)
}

# Testing a single gene (ID# 323).
print(ap.test(genetic.data, sib.pairs, ibd.per.locus, geneIDsToTest=323, sum.mu=0.0078, sumsq.mu=1.932e-05, empirical=F))


# Testing a pathway.
print(ap.test(genetic.data, sib.pairs, ibd.per.locus, geneIDsToTest=c(1277,  323,  322,  668, 1758), sum.mu=c(0.007800, 0.01020, 0.00960000, 0.001291, 0.01048), sumsq.mu=c(1.932e-05, 4.276e-05, 4.240e-05, 1.667e-06, 3.711e-05), empirical=F))
