# Supplementary material for: Gene‐based and pathway‐based testing for rare‐variant association in affected sib pairs
Source: Genet Epidemiol. 2020 Apr 1;44(4):368–81. doi: 10.1002/gepi.22291 (PMC7318298; doi:10.1002/gepi.22291)
Supplement: Supplementary file 3 — Supporting information [file GEPI-44-368-s003.txt]

# This code implements the simulations described in the paper "Gene-Based and Pathway-Based Testing for Rare-Variant Association in Affected Sib Pairs".
#
# Note 1: the version of package FamEvent used here is 1.3; there are some known naming incompatibilities with later version, so this version should be installed in R.
#	  Some changes to the code will be required to use the most up to date version of this package.	
# Note 2: This code is meant to be submitted to a Unix cluster for parallel execution (see attached bash script). The number of nodes requested in that script
#	  should match the length of the for loop for variable 'counter' (now 50 iterations); otherwise variables and data structures will not initialize properly.


.libPaths( c( .libPaths(), "/home/your_account/R/x86_64-redhat-linux-gnu-library/3.4", "/home/your_account/R/x86_64-pc-linux-gnu-library/3.5") )


library(stringr,lib.loc="/home/your_account/R/x86_64-pc-linux-gnu-library/3.5")
library(readr)
#library(sim1000G)
#library(FamEvent)
library(snow)
library(iterators)
library(foreach)
library(doSNOW)
library(rlecuyer)
library(Rmpi)
library(doMPI)


# This is the same as newFamilyWithOffspring(), but thins each rare variant.
# Inputs: 	causal_set = a vector of causal RV ids (#s between 1..R).
# Outputs: 	fam  = a 4 row matrix with this family's index info.
 
newFamilyWithOffspring_thinned = function(familyid, noffspring = 2, causal_set = NA) {
    
    fam = data.frame(fid = familyid  , 
                     id = c(1:2) , 
                     father = c(0,0), 
                     mother = c(0,0), 
                     sex = c(1,2)
    )
    
    
    j1 = SIM$addUnrelatedIndividual()
    j2 = SIM$addUnrelatedIndividual()
    R = length(SIM$gt1[1,])

 
    if(noffspring == 2){
      fam$gtindex = c(j1,j2)
      fam$rvcarrier = c(0,0)	 
      j3 = SIM$mate(j1,j2)
      j4 = SIM$mate(j1,j2)
        
      newFamilyMember3 = c(familyid, 11, 1,2, 1 , j3, 0)
      newFamilyMember4 = c(familyid, 12, 1,2, 1 , j4, 0)


      if (!is.na(causal_set)){ 
		genotype1 = SIM$gt1[j1,causal_set] + SIM$gt2[j1,causal_set]
		genotype2 = SIM$gt1[j2,causal_set] + SIM$gt2[j2,causal_set] 
		genotype3 = SIM$gt1[j3,causal_set] + SIM$gt2[j3,causal_set]
		genotype4 = SIM$gt1[j4,causal_set] + SIM$gt2[j4,causal_set]  
      	  fam$rvcarrier = c(sum(genotype1 >= 1)+0.01*sum(genotype1 >= 2), sum(genotype2 >= 1)+0.01*sum(genotype2 >= 2)) 
	  newFamilyMember3[7] = sum(genotype3 >= 1)+0.01*sum(genotype3 >= 2)
	  newFamilyMember4[7] = sum(genotype4 >= 1)+0.01*sum(genotype4 >= 2)
	  # Note : in this case, we use the 'rvcarrier' field in fam to hold how many causal RVs an indiv has. Use the decimal format to distinguish b/w rare alleles at the same locus (integer part),
	  # 		 vs rare alleles at different loci (each extra allele added as 0.01). So, e.g. 2.01 means there are 3 causal  alleles at 2 loci.
      }	

      fam = rbind(fam, newFamilyMember3, newFamilyMember4)	
    } else {
      fam$gtindex = c(j1,j2) 	# Holds the genotype position in the (row of) arrays SIM$gt1 and SIM$gt2
    
      for(i in 1:noffspring) {
        j3 = SIM$mate(j1,j2)
        
        newFamilyMember = c(familyid, i+10, 1,2, 1 , j3)
        fam = rbind(fam, newFamilyMember)
      }
    }
    return (fam)
}


# This simulates the pool of families. To ensure low MAF, a fixed percentage of the pool will be carriers, the rest will have genotype = 0.

# Inputs:	pool.size - how many families to include in the pool.
#		causal_set = a vector of causal RV ids (#s between 1..R).
# Outputs: 	fam  = a 4 row matrix with this family's index info.

timeNfamilies = function(pool.size, causal_set = causal_set) {
	R = length(SIM$gt1[1,])
	# Half of families are carriers, half non-carriers (w/ 250 people or more, should be fine).
	fam.nc = lapply(1:(pool.size/2), function(x) newFamilyWithOffspring_thinned(x,2) )
	fam.nc = do.call(rbind, fam.nc)

	SIM$gt1[1:(4*pool.size/2),] = 0
	SIM$gt2[1:(4*pool.size/2),] = 0
   	SIM$gt1[1:(4*pool.size/2),] = 0
    	SIM$gt2[1:(4*pool.size/2),] = 0

	fam.nc$rvcarrier = 0  

	# then carriers
	fam.c = lapply((pool.size/2 + 1):pool.size, function(x) newFamilyWithOffspring_thinned(x,2, causal_set = causal_set) )
	fam.c = do.call(rbind, fam.c)

	fam = rbind(fam.nc, fam.c)	

	fam
}


# This ascertains N families via a penetrance function, according to real study selection criteria.
# Inputs: 	dominant - T for "dominant" model, F for cumulative risk genetic model. For obigate carriers, should be set to T
#		hard.code.asc - if T, a family chosen at random is automatically ascertained, otherwise asc proceeds via age at onset. Set to T for Type I errors.
#		N	- number of families in the study
#		HR      - Hazard ratio for penetrance model
#
timeNfamilies_ywbc = function(N, HR, dominant = F, hard.code.asc = F) {
	no.rep.fam = F		# set to T for sampling families w/o replacement; F for --"-- w/ repl, i.e, allow repeated families in fam.

	included.count = 0
	db.fam = c()


	if (dominant){
	        penf = rbind( penf(c(-4.5,.5,0,log(HR)), age=21:60, sex=0, mut=0, base.dist="Weibull", agemin=20),	# for non-carriers
 		 	      penf(c(-4.5,.5,0,log(HR)), age=21:60, sex=0, mut=1, base.dist="Weibull", agemin=20) )	# for carriers
	} else {
		max.causal.rv = 30

		penf = 			penf(c(-4.5,.5,0,log(HR)), age=21:60, sex=0, mut=0, base.dist="Weibull", agemin=20)
		for (i in 1:max.causal.rv){
			penf = rbind(penf, penf(c(-4.5,.5,0,i*log(HR)), age=21:60, sex=0, mut=1, base.dist="Weibull", agemin=20))
		}
		# Note: penf holds the no causal RV case in 1st row, and the n causal RVs case in row n+1 
	}
	    

	R = length(SIM$gt1[1,])

	# Now ascertain families from fam0 pool.		
	for (k in 1:(250*N)){   
	   i = ceiling(runif(1)*max(fam0$fid))	# pick family i


	   if (dominant){
		  # Simulate age at onset. Note: age_onset = 60 means any time after age 60.
		  age_onset1 = which(c(penf[(fam0$rvcarrier[4*i-1] > 0)+1,], 1)- runif(1) >= 0)[1] - 1 + 20   
		  age_onset2 = which(c(penf[(fam0$rvcarrier[4*i]   > 0)+1,], 1)- runif(1) >= 0)[1] - 1 + 20
	   } else {
		  age_onset1 = which(c(penf[floor(fam0$rvcarrier[4*i-1]) + (fam0$rvcarrier[4*i-1] - floor(fam0$rvcarrier[4*i-1]))*100  +1,], 1)- runif(1) >= 0)[1] - 1 + 20   
		  age_onset2 = which(c(penf[floor(fam0$rvcarrier[4*i]) + (fam0$rvcarrier[4*i] - floor(fam0$rvcarrier[4*i]))*100   +1,],  1)- runif(1) >= 0)[1] - 1 + 20
	   }


	   if (hard.code.asc){		# T for no ascertainment (hard coded). Should be F in general.
		age_onset1 = 15
		age_onset2 = 15

	   } else {

		if (no.rep.fam && i %in% db.fam$fid){	# T for unique families. If fam i previously included, don't include again.
		     age_onset1 = 100		
		}
	   } # no asc

	   if(age_onset1 < 50 && age_onset2 < 50) {	
		db.fam = rbind(db.fam, fam0[fam0$fid==i,])
		included.count = included.count + 1
 	   }

	   if (included.count == N){
		print(k/N)
		break
	   }
	}

	db.fam
}


 

#####################################   Main   ################################################################

# Initialization procedure for sim

n.simul = 10000		# Number of simulations


## Start simulation (outer for loop)


cl <- makeCluster(outfile="")
clusterSetupRNG(cl, seed=rep(12345,6))
registerDoSNOW(cl)

results=foreach(counter=1:n.simul, .combine='rbind', .inorder=F, .verbose=T, .packages = NULL, .noexport=c("R", "N", "offset", "causal_set1", "causal_set2", "causal_set3", "susc_families", "fam01", "fam02", "fam0", "sum.mu", "sumsq.mu", 
 "fam", "count.per.locus", "datareg", "eff_score", "ez.per.locus", "f.ID", "fam", "fam0", "st.size", "final_dat_aff", "final_dat_aff2", "fit", "i", "IBD_ind", "ibd12", "ifam", "ipair", "j", "sum.mu1", "sumsq.mu1",  "sum.mu3", "sumsq.mu3",
 "M", "MAFs", "n", "Nsibships", "numpair", "pval_burden_one_sided", "pval_burden_two_sided", "pval1", "pval2", "pval3", "R", "score_squared_by_fam", "sigma.na", "sigma0_est", "sigma1_est",  "Zi", "n1", "n2", "n1Z1", "n2Z1", "n1Z3", "n2Z3", "del.var",
 "sigmahat", "sum_temp", "sum.per.locus", "T1", "T1.mat", "T2", "T3", "T3.mat", "U_burden", "unique_fam", "V", "V_burden", "V0", "V1", "V2", "vcf", "Vest", "VT", "VT0", "VT1", "VT2", "W", "mu.hapl", "sum.sample.sd", "T.ap.no.maf", 
 "weight_T",  "weight_T_bar", "weight_T_tilda", "weight_T_vec", "which_fam", "Wnorm", "Y_burden", "Z_bar", "z.per.locus", "Zibd_tilda", "Zibd_vec", "Di", "Si", "k.hat", "T.ap", "T.ap.w", "T.ap.we")) %dopar% {		#<<<<<<<<<<<<<<<<<<<<<


 # Initialization procedure for SIM. First making sure SIM is initialized on all cores, then resetting existing SIM to save time.
 if (counter < 50+1){ 	
 	library(stringr)  
	library(sim1000G)  
	library(FamEvent)

	set.seed(counter*100)
	pool.size = 10000			#<<<<<<<<<<<<<<<<<<<<<<<<<<<<<<  Controls.
	type = "TypeII"
	pathway = F
	HR = 2


	dominant = F && F		# dominant=T means risk doesn't add up after the 1st rare allele
	noise.in.mu = F && F		# Unless testing sensitivity, should be F && F


	### Region 1 (to be tested) - now chr 1
	downloadGeneticMap(1)
	readGeneticMap( chromosome = 1, dir = "/home/your_account/GWAS" )
	vcf1 = readVCF("region-chr1-1-r1.0MBp.RER1.vcf.gz", maxNumberOfVariants = 10000 , min_maf = 0.0000001 , max_maf = 0.002)	
	startSimulation(vcf1, totalNumberOfIndividuals = 4*pool.size)		
 	# Decide which variants are causal (15%)
 	R = length(SIM$gt1[1,])
  	causal_set1 = sample(1:R, size=floor(0.15*R), replace = FALSE)

  	# Now generate the pool of families
	fam01 = timeNfamilies(pool.size=pool.size,  causal_set = causal_set1) 	# Note: the causal info is never used, if Type I.
	saveSimulation("pop1")

	if (pathway){
		### Region 3 (to be tested when pathway)
		downloadGeneticMap(4)
		readGeneticMap( chromosome = 4, dir = "/home/your_account/GWAS" )
		vcf3 = readVCF("region-chr4-33-r33.0MBp.RPS23P3.vcf.gz", maxNumberOfVariants = 10000 , min_maf = 0.0000001 , max_maf = 0.002)
		startSimulation(vcf3, totalNumberOfIndividuals = 4*pool.size)		# Careful of the -1's when not filled.
	
	 	# Decide which variants are causal (15%)
 		R = length(SIM$gt1[1,])
 	 	causal_set3 = sample(1:R, size=floor(0.15*R), replace = FALSE)
  		# Now generate the pool of families
		fam03 = timeNfamilies(pool.size=pool.size, causal_set = causal_set3) 	# Note: the causal info is never used, if Type I.
		saveSimulation("pop3")
	}


	# Introduce a scrambling map between chromosomes, which ensures that carrier fid's aren't always at the end.
	# The map assumes the testing region (Region 1) is in order, and the gives indices for the other chromosomes.
	# Usage:	 fam02[map[,"index_region2"],]  gives the region 2 info for individuals in the order 1..(4*pool.size) in fam01 (of Region 1). 
	
	fid.map.region2 = sample(1:pool.size)
	fid.map.region3 = sample(1:pool.size)

	map = matrix(NA, nrow=4*pool.size, ncol=3)
	colnames(map) = c("ordered_region1", "index_region2", "index_region3")
	map[,"ordered_region1"] = 1:(4*pool.size)
	map[,"index_region3"] = 4*(rep(fid.map.region3, times = 1, each = 4) - 1) + rep(1:4, times = pool.size)
		# Note: what this does, if index_region is (2,1,3) --> (8  8  8  8  4  4  4  4 12 12 12 12) --> ( 5  6  7  8  1  2  3  4  9 10 11 12)


 } else {
	# Do nothing
 }


 ## Initializing results
 
 results.it = matrix(NA, nrow = 1, ncol = 100)   


 col.names70 = c("T1.s", "T2.s", "T3.s", "Y_burden.s", "T4.s", "T5.s", "T5.emp.s", "k.hat.s", "T1.m", "T2.m", "T3.m", "Y_burden.m", "T4.m", "T5.m", "T5.emp.m", "k.hat.m", 
     "T1.l", "T2.l", "T3.l", "Y_burden.l", "T4.l", "T5.l", "T5.emp.l", "k.hat.l", "pool.sum.mu", 
     "Q..R1.s", "d...s", "n1p2.s","Q..R3.s","del_vars.s", "Q..R1.m", "d...m", "n1p2.m","Q..R3.m" ,"del_vars.m", "Q..R1.l", "d...l", "n1p2.l","Q..R3.l", "del_vars.l",   paste("blank", 0:19, sep=""), paste("blank", 0:19, sep=""), paste("blank", 0:19, sep=""))

 colnames(results.it) = col.names70


 for (st.size in 1:3){		# comes in 3 sizes: S-1, M-2, and L-3.
 N = 100*(st.size==1) + 500*(st.size==2) + 1000*(st.size==3)

 ## Ascertain N families
 loadSimulation("pop1")	  	
 fam0 <- fam01

 if (type == "TypeI"){
	 if (pathway){	fam0$rvcarrier = fam01$rvcarrier + fam03$rvcarrier[map[,"index_region3"]]	}
	 fam <- timeNfamilies_ywbc(N=N, HR=HR, dominant = dominant, hard.code.asc = T)	# Families are ascertained automatically from fam0.

 } else {	# For power, $rvcarrier = 0 only if individual doesn't have a *causal* variant anywhere on any of the regions (i.e., environmental case).

	if (pathway){
		# cumulate effects, under current genetic model.
		fam0$rvcarrier = fam01$rvcarrier + fam03$rvcarrier[map[,"index_region3"]]			
	}
	fam <- timeNfamilies_ywbc(N=N, HR=HR, dominant = dominant )		
 }


 ##  Counting and printing test 2 (L-Z like).
 loadSimulation("pop1")	# The region of interest (Region 1), same family indexes as in Region 2.
 
 R = length(SIM$gt1[1,])
 count.per.locus = matrix(NA, nrow = R, ncol=N)		# allele count for each locus in m.rare (row), for each sibpair (col) 
 z.per.locus = matrix(NA, nrow = R, ncol=N)		#  Z for each locus in m.rare (row), for each sibpair (col)
 ez.per.locus = matrix(NA, nrow = R, ncol=N)		#  E[Z] for each locus in m.rare (row), for each sibpair (col)


 for (j in 1:N){ 	# for each sister pair j, compute q_j
	j.fam = sort(fam$fid[fam$id==1])[j]	# This only picks ascertained fam's. Note: sort is safe to use with replacement since it lists repetitions more times.
	sum.per.locus = SIM$gt1[4*j.fam-1,] + SIM$gt2[4*j.fam-1,] + SIM$gt1[4*j.fam,] + SIM$gt2[4*j.fam,] 	

	count.per.locus[,j] = sum.per.locus

	ibd12 = computePairIBD12(4*j.fam-1, 4*j.fam) 
	z.per.locus[,j] = which.max(c(1-sum(ibd12), ibd12[1], ibd12[2])) - 1
	ez.per.locus[,j] =  ibd12[1] + 2*ibd12[2]	
 }	
 
 count.per.locus1 = count.per.locus
 sum.mu = (sum(SIM$gt1) + sum(SIM$gt2))/(pool.size*8)	    	# Notice this sums up everyone's genotype and divides by 8 x #families to get MAF, because each family has 8 haplotypes. 
 sumsq.mu = (colSums(SIM$gt1 + SIM$gt2))/(pool.size*8)	
 sumsq.mu = sum(sumsq.mu^2)
 if (noise.in.mu){
	mu.noise = rexp(R, rate=1/(sum.mu/R))
	sum.mu = sum(mu.noise)
	sumsq.mu = sum(mu.noise^2)	
 }


 if (pathway){
	loadSimulation("pop3")	# The region of interest (Region 1), same family indexes as in Region 2.
 
 	R3 = length(SIM$gt1[1,])
 	count.per.locus3 = matrix(NA, nrow = R3, ncol=N)		# allele count for each locus in m.rare (row), for each sibpair (col) 
 	z.per.locus3 = matrix(NA, nrow = R3, ncol=N)		#  Z for each locus in m.rare (row), for each sibpair (col)
 	ez.per.locus3 = matrix(NA, nrow = R3, ncol=N)		#  E[Z] for each locus in m.rare (row), for each sibpair (col)
 
 	for (j in 1:N){ 	# for each sister pair j, compute genotype and IBD
		j.fam = sort(fam$fid[fam$id==1])[j]
		j3.sib2 = map[4*j.fam,"index_region3"]
				
		sum.per.locus3 = SIM$gt1[j3.sib2 - 1,] + SIM$gt2[j3.sib2 - 1,] + SIM$gt1[j3.sib2,] + SIM$gt2[j3.sib2,] 	

		count.per.locus3[,j] = sum.per.locus3

		ibd12 = computePairIBD12(j3.sib2 - 1, j3.sib2) 
		z.per.locus3[,j] = which.max(c(1-sum(ibd12), ibd12[1], ibd12[2])) - 1
		ez.per.locus3[,j] =  ibd12[1] + 2*ibd12[2]	
 	}	
	
	R = R + R3
	count.per.locus = rbind(count.per.locus1, count.per.locus3)
	z.per.locus = rbind(z.per.locus, z.per.locus3)
	ez.per.locus = rbind(ez.per.locus, ez.per.locus3)

	sum.mu3 = (sum(SIM$gt1) + sum(SIM$gt2))/(pool.size*4)/2			
	sumsq.mu3 = (colSums(SIM$gt1 + SIM$gt2))/(pool.size*4)/2		
	sumsq.mu3 = sum(sumsq.mu3^2)
	if (noise.in.mu){
		mu.noise3 = rexp(R3, rate=1/(sum.mu3/R3))
		sum.mu3 = sum(mu.noise3)
		sumsq.mu3 = sum(mu.noise3^2)	
 	}
	sum.mu1 = sum.mu; sumsq.mu1 = sumsq.mu
	sum.mu = sum.mu1 + sum.mu3; sumsq.mu = sumsq.mu1 + sumsq.mu3
 } else {

 }


 results.it[1, 26+5*(st.size-1) + 0] = sum(count.per.locus1)
 results.it[1, 25] = sum.mu

 if (pathway){
	results.it[1, 26+5*(st.size-1) + 3] = sum(count.per.locus3)		
 }


 ## Test 1: regression of T_ij on Z_ij
  if (pathway){
	datareg1 = data.frame(cbind(colSums(count.per.locus[1:(R-R3),]), colMeans(z.per.locus[1:(R-R3),])))
	datareg3 = data.frame(cbind(colSums(count.per.locus3), colMeans(z.per.locus3)))
	datareg = rbind(datareg1, datareg3)
 } else {
	datareg = data.frame(cbind(colSums(count.per.locus), colMeans(z.per.locus)))
 }
 names(datareg) = c("Tij", "Zij")

 fit <- lm(Tij ~ Zij, data=datareg)

 T1 = summary(fit)$coefficients[2,1]/summary(fit)$coefficients[2,2]		#  =  b1 / SE 
 pval1 = summary(fit)$coefficients[2,4]

 results.it[1, 8*(st.size-1) + 1] = T1

 print(paste("Test 2: T=", T2, ";  p-value=", pval1))


 ## Test 2: the weighted regression
 # Uses the same datareg as in the unweighted case (aggregated at hapl level).
 fit <- lm(Tij ~ Zij, weights = 1/(4+2*Zij), data=datareg)

 if (F && length(summary(fit)$coefficients[,1]) == 1){	
   T2 = NA; pval2 = NA
 } else {
   T2 = summary(fit)$coefficients[2,1]/summary(fit)$coefficients[2,2]		#  =  b1 / SE 
   pval2 = summary(fit)$coefficients[2,4]
 }				
 results.it[1, 8*(st.size-1) + 2] = T2 

 print(paste("Test 2: T=", T2, ";  p-value=", pval2))


 ## Test ap:
 Si = rep(0,N) 		# copy number contrast (cumulated) for sibpair j
 Di = rep(0,N)
 for (j in 1:N){ 	# for each sister pair j
	Si[j] = sum(count.per.locus[,j] == 1)
	Di[j] = sum(count.per.locus[,j] == 2)
 }

 k.hat = (var(Si) + var(Di))/(3*sum(sum.mu) - 19/2*sum(sumsq.mu))  

 T.ap = (2*mean(Di) - mean(Si) - 6*sumsq.mu)/ sqrt(1/N*k.hat*(6*sum.mu - 3*sumsq.mu))

 if (pathway){
 	S1i = rep(0,N); S3i = S1i 		
 	D1i = rep(0,N); D3i = D1i 
 	for (j in 1:N){ 	# for each sister pair j
		S1i[j] = sum(count.per.locus[1:(R-R3),j] == 1)
		S3i[j] = sum(count.per.locus3[,j] == 1)
		D1i[j] = sum(count.per.locus[1:(R-R3),j] == 2)
		D3i[j] = sum(count.per.locus3[,j] == 2)
 	}

	k.hat = (var(S1i) + var(S3i) + var(D1i) + var(D3i))/(3*sum.mu - 19/2*sumsq.mu) 

 	T.ap = (2*mean(D1i + D3i) - mean(S1i + S3i) - 6*sumsq.mu)/ sqrt(1/N*k.hat*(6*sum.mu - 3*sumsq.mu))
	T.ap.no.maf = (2*mean(D1i + D3i) - mean(S1i + S3i))/ sqrt(1/N*(var(S1i) + var(S3i) + var(D1i) + var(D3i))*(2 +8/3*mean(S1i + S3i)))

 	results.it[1, 8*(st.size-1) + 7] = T.ap.no.maf	#stored in T5.emp. 
 }

 results.it[1, 8*(st.size-1) + 8] = k.hat
 results.it[1, 8*(st.size-1) + 5] = T.ap 	#stored in T4


  ## Test ap - weighted:

 Zi = colMeans(z.per.locus)
 n1 = sum(Zi==1)
 n2 = sum(Zi==2)

 T.ap.w = ( sum(Di[Zi==1]) - (sum.mu-sumsq.mu)*n1 )/sqrt(k.hat*(sum.mu-2*sumsq.mu)) + ( sum(Di[Zi==2]) - 2*(sum.mu-sumsq.mu)*n2 )/sqrt(k.hat*(2*sum.mu-6*sumsq.mu))
 T.ap.w = 1/sqrt(n1 + n2)*T.ap.w
 results.it[1, 8*(st.size-1) + 8] = k.hat 	


 if (pathway){
	# Use the same S1i, S3i, etc. from above

 	# sum.mu1 = 1/594/2*(R-R3)		
 	# sumsq.mu1 = (1/594/2)^2*(R-R3)
 	# sum.mu3 = 1/594/2*R3		
 	# sumsq.mu3 = (1/594/2)^2*R3

	Z1i = colMeans(z.per.locus[1:(R-R3),])
	Z3i = colMeans(z.per.locus3)
 	n1Z1 = sum(Z1i==1)
 	n2Z1 = sum(Z1i==2)
 	n1Z3 = sum(Z3i==1)
 	n2Z3 = sum(Z3i==2)

 	T.ap.w1 = (D1i - (sum.mu1 - sumsq.mu1)*Z1i)/sqrt(k.hat*(Z1i>0)/(Z1i>0)*(Z1i*sum.mu1 - (Z1i + Z1i^2)*sumsq.mu1))		
 	T.ap.w3 = (D3i - (sum.mu3 - sumsq.mu3)*Z3i)/sqrt(k.hat*(Z3i>0)/(Z3i>0)*(Z3i*sum.mu3 - (Z3i + Z3i^2)*sumsq.mu3))	# Note: T/T=1, and F/F=NaN
 	T.ap.w = sum(1/sqrt(sum(c(Z1i,Z3i) > 0))*c(T.ap.w1,T.ap.w3), na.rm=T)

 	T.ap.w1 = ( sum(D1i[Z1i==1]) - (sum.mu1-sumsq.mu1)*n1Z1 )/sqrt(k.hat*(sum.mu1-2*sumsq.mu1)) + ( sum(D1i[Z1i==2]) - 2*(sum.mu1-sumsq.mu1)*n2Z1 )/sqrt(k.hat*(2*sum.mu1-6*sumsq.mu1))
 	T.ap.w3 = ( sum(D3i[Z3i==1]) - (sum.mu3-sumsq.mu3)*n1Z3 )/sqrt(k.hat*(sum.mu3-2*sumsq.mu3)) + ( sum(D3i[Z3i==2]) - 2*(sum.mu3-sumsq.mu3)*n2Z3 )/sqrt(k.hat*(2*sum.mu3-6*sumsq.mu3))
 	T.ap.w = 1/sqrt(n1Z1 + n2Z1 + n1Z3 + n2Z3)*(T.ap.w1 + T.ap.w3)

 	results.it[1, 26+5*(st.size-1) + 2] = n1Z1+n2Z1+n1Z3+n2Z3
 }

 results.it[1, 8*(st.size-1) + 6] = T.ap.w 	#stored in T5


# Test ap - empirical (no MAF) version, i.e., don't use any MAF or Zi info.

 T.ap.emp = (2*mean(Di) - mean(Si))/ sqrt( 1/N*(var(Si) + var(Di))*(2 + 4/3*sum(count.per.locus)/N) )
 
 if (pathway){
	T.ap.emp = (2*mean(D1i + D3i) - mean(S1i + S3i))/ sqrt(1/N*(var(S1i) + var(S3i) + var(D1i) + var(D3i))*(2 + 4/3*sum(count.per.locus)/N ))
 }

 results.it[1, 8*(st.size-1) + 7] = T.ap.emp 	#stored in T5.emp. 


 ## Burden test - Epstein (2015)

 # Filling in final dataset final_dat_aff. Assuming all our N sister pairs are affected (both members).
 final_dat_aff = matrix(NA, nrow=N, ncol=8)

 weight_T = colSums(count.per.locus)	# Note: weights are assumed to be 1.
 for (i in 1:N){
	f.ID = paste("F",i, sep="")
	final_dat_aff[i,] = c(f.ID, paste(f.ID,1, sep="-"), paste(f.ID,2, sep="-"), ez.per.locus[1,i], 2, 2, 1, weight_T[i])
 }

 final_dat_aff2 = as.data.frame(final_dat_aff, stringsAsFactors=F, optional=F)

 names(final_dat_aff2) = c("FID", "IID1", "IID2", "Zibd", "aff_sib1", "aff_sib2", "concor", "weight_T")
 final_dat_aff2$Zibd=as.numeric(final_dat_aff2$Zibd)
 final_dat_aff2$aff_sib1 =as.numeric(as.character(final_dat_aff2$aff_sib1 ))
 final_dat_aff2$aff_sib2 =as.numeric(final_dat_aff2$aff_sib2 )
 final_dat_aff2$concor =as.numeric(final_dat_aff2$concor)
 final_dat_aff2$weight_T = as.numeric(final_dat_aff2$weight_T )
 final_dat_aff =final_dat_aff2

 

 if(T){			# Code below was obtained from, and belongs to, M. Epstein   

## This R code implements the rare-variant burden test for affected sibships 
## described in Epstein et al. (2015; AJHG 96: 543-554)
##
## The code below performs analysis of a single gene/region of interest. We
## currently are modifying our R code to allow more efficient genome-wide analysis.  
## 
##    	
##    We assume that the dataset (stored in 'final_dat_aff') has been created outside this file,
##    and consists of
##
##    Column 1: Family ID
##    Column 2: ID of first sibling in sibpair
##    Column 3: ID of second sibling in sibpair
##    Column 4: Expected number of alleles shared IBD by sibpair (Z variable in paper)
##    Column 5: Affection status of first sibling in sibpair
##    Column 6: Affection status of second sibling in sibpair
##    Column 7: Indicator of whether both members of sibpair are affected (1=yes/0=no)
##    Column 8: Weighted genotype burden of sibpair (T variable in paper)	
##
##    We then apply implement our affected sibship test on this merged dataset	
##


#
# Step 4: Estimate the variance parameters sigma2_0 and sigma2_1 in AJHG paper. We do this
# by equating empirical variances to expected variances in equation (2) of paper and solving
# the system of equations

Zibd_vec<-as.vector(final_dat_aff$Zibd)
Zibd_vec<-round(Zibd_vec)
weight_T_vec<-as.vector(final_dat_aff$weight_T)

## Calculate the empirical variances for each IBD category

V0<-var(weight_T_vec[Zibd_vec==0])
V1<-var(weight_T_vec[Zibd_vec==1])
V2<-var(weight_T_vec[Zibd_vec==2])

M<-matrix(c(4,0,2,4,0,8),nrow=3,ncol=2,byrow=T)
Vest<-matrix(c(V0,V1,V2),nrow=3,ncol=1)       

sigmahat<-solve(t(M)%*%M)%*%t(M)%*%Vest # Solving system of equations

sigma0_est<-sigmahat[1,1]
sigma1_est<-sigmahat[2,1]


#
# Step 5: Calculate the weight vector W=1/Variance shown in equation (4)
#


# Calculate the estimated variances conditional on IBD sharing
VT0<-4*sigma0_est
VT1<-2*sigma0_est+4*sigma1_est
VT2<-8*sigma1_est
VT<-c(VT0,VT1,VT2)

numpair<-nrow(final_dat_aff) # Total number of affected sib pairs
W<-array(-9,dim=c(numpair))
V<-array(-9,dim=c(numpair))

for(ipair in 1:numpair){

IBD_ind<-ifelse(c(0,1,2)==Zibd_vec[ipair],1,0) # indicator of the number of alleles shared IBD by pair
V[ipair]<-sum(IBD_ind*VT)  # Calculate the estimated variance for the pair
W[ipair]<-1/V[ipair]   # Calculate the weight for the pair
}

Wnorm<-W/sum(W) #Normalize the weights

#
# Step 6: Calculate T_tilda and Z_tilda shown in equation (5)
#

Z_bar<-sum(Wnorm*final_dat_aff$Zibd)
weight_T_bar<-sum(Wnorm*final_dat_aff$weight_T)

Zibd_tilda<-final_dat_aff$Zibd-Z_bar
weight_T_tilda<-final_dat_aff$weight_T-weight_T_bar


#
# Step 7: Construct efficient score U_burden in equation (5)
#


eff_score<-Wnorm*Zibd_tilda*weight_T_tilda
U_burden<-sum(eff_score)

#
# Step 8: Construct robust variance V_burden in equation (6)
#

#Construct the variance by using the squared sum of efficient score among sib pairs within same family

unique_fam<-unique(as.vector(final_dat_aff$FID))

score_squared_by_fam<-0

	for(ifam in 1:length(unique_fam)){

	which_fam<-which(final_dat_aff$FID==unique_fam[ifam])
	sum_temp<-sum(eff_score[which_fam])
	score_squared_by_fam<-score_squared_by_fam+((sum_temp)^2)
	}

Nsibships<-length(unique_fam) 

V_burden<-score_squared_by_fam-(Nsibships)*((U_burden/Nsibships)^2)


##
## Step 9: Construct burden test Y_burden and obtain p-value
##

Y_burden<-U_burden/sqrt(V_burden)

pval_burden_one_sided<-pnorm(Y_burden,0,1,lower.tail=F)  #One-sided p-value
pval_burden_two_sided<-pchisq((abs(Y_burden)^2),1,lower.tail=F) #Two-sided p-value

 print(paste("Test Epstein: Y_burden=", Y_burden, ";  p-value=", pval_burden_two_sided))


 }	#end T (Epstein)	<<<<<<<<<<<<<<<<<<<<<<<<<<<<<<<<<<<<<<<<<<<<<<<<<<<<<<<<<<
 results.it[1, 8*(st.size-1) + 4] = Y_burden
 }	#end for st.size

 results.it
}


write.csv(results, "results.TII.mlxl.hr2.10K(50nodes)-10Kslurm.csv")

stopCluster(cl)
